# Supplementary material for: Case report: Second report of neuromuscular syndrome caused by biallelic variants in ASCC3
Source: Front Genet. 2024 Sep 2;15:1382275. doi: 10.3389/fgene.2024.1382275 (PMC11402803; doi:10.3389/fgene.2024.1382275)
Supplement: Supplementary file 3 [file Table1.XLSX]

## Sheet: Sheet1
Supplementary Table S1. Sanger sequencing primers were used to detect variants in patient’s
Individual	variation	Primer F	Primer R	fragment length (bp)
Proband Ⅰ(family 1)	c.1897C>T	5'-GGTCTAAAACTAGGGACAACAGGT-3'	5'-TGGGATGTAGTGACAAGAAAGAGT-3'	307
	c.489dup	5'-AGAGCATGTGGACACCCAACT-3'	5'-GGAATGGGTTGGTTCCTGCTCC-3'	1268
Proband Ⅱ (family 2)	c.2314C>T	5'-CATGGGCGGGAAGATTGACACC-3'	5'-GTGGCTAGTGTGGATGAGGTAAGG-3'	610
	c.5002T>A	5'-GACCAATTCTCAGAAGTTTAATTGG-3'	5'-CGAAAAACAGTAGAGGAACTATTTG-3'	363
Proband Ⅲ (family 3)	c.5113G>T	5'-CTTCTAAGCTACCTGTTTTACTGAT-3'	5'-CGTAGTAGTAGCCATCAACATAG-3'	1268
	c.718delG	5'-AGAGCATGTGGACACCCAACT-3'	5'-GGAATGGGTTGGTTCCTGCTCC-3'	390
